# Supplementary material for: Which Zebrafish Strains Are More Suitable to Perform Behavioral Studies? A Comprehensive Comparison by Phenomic Approach
Source: Biology (Basel). 2020 Aug 1;9(8):200. doi: 10.3390/biology9080200 (PMC7465594; doi:10.3390/biology9080200)
Supplement: Supplementary file 1 [file biology-09-00200-s001.zip]

Archive with 6 entries (6 files):
- Table S4.docx
- Figure S1.docx
- Figure S2.docx
- Table S1.docx
- Table S2.docx
- Table S3.docx
